# Supplementary material for: Starvation-induced changes in the proteome and transcriptome of the salivary glands of leech (Hirudo nipponia)
Source: PLoS One. 2024 Jun 26;19(6):e0304453. doi: 10.1371/journal.pone.0304453 (PMC11207150; doi:10.1371/journal.pone.0304453)
Supplement: S2 Table — (XLSX) [file pone.0304453.s006.xlsx]

## Sheet: Sheet1
S2 Table Statistic summary of sequencing data.
	D30	D0
Raw data	55 245 692	59 031 284
Raw bases (bp)	8 286 853 800	8 854 692 600
Average Read Length of Raw bases (bp)	150	150
Q10 Bases Count(bp)	8 286 807 977	8 854 646 806
Q10 Bases Ratio(%)	1	1
Q20 Bases Count(bp)	8 001 054 496	8 669 973 119
Q20 Bases Ratio(%)	0.9655	0.9791
Q30 Bases Count(bp)	7 537 406 938	8 323 989 312
Q30 Bases Ratio(%)	0.9096	0.9401
N Bases Count(bp)	45 823	45 794
N Bases Ratio(%)	0	0
GC Bases Count(bp)	3 453 637 718	3 710 089 187
GC Bases Ratio(%)	0.4168	0.419
Clean data	52 999 370	57 542 906
Clean bases (bp)	7 787 343 591	8 528 572 127
Average Read Length of Clean bases (bp)	146.93	148.21
Q10 Bases (bp)	7 787 316 006	8 528 543 678
Q10 Bases Ratio(%)	1	1
Q20 Bases (bp)	7 617 730 604	8 423 256 901
Q20 Bases Ratio(%)	0.9782	0.9877
Q30 Bases (bp)	7 229 926 519	8 124 717 366
Q30 Bases(%)	0.9284	0.9526
N Bases Count(bp)	27 585	28 449
N Bases Ratio(%)	0	0
GC Bases (bp)	3 245 598 485	3 579 977 773
GC Bases Ratio(%)	0.4168	0.4198
