# Supplementary material for: Starvation-induced changes in the proteome and transcriptome of the salivary glands of leech (Hirudo nipponia)
Source: PLoS One. 2024 Jun 26;19(6):e0304453. doi: 10.1371/journal.pone.0304453 (PMC11207150; doi:10.1371/journal.pone.0304453)
Supplement: S3 Table — (XLSX) [file pone.0304453.s007.xlsx]

## Sheet: Sheet1
S3 Table Statistic summary of De nove assembly data
	No.	≥500bp	≥1000bp	N50	N90	Max Len	Min Len	Total Len	Average Len
Transcript	261051	123985	71223	1546	326	27163	201	228980320	877.15
Unigene	145981	51987	26104	1127	259	27163	201	98542861	675.04
